# Supplementary material for: Implementation Factors of Digital Health Interventions in Depression Care—The Perspective of Health Professionals
Source: Healthcare (Basel). 2025 Oct 27;13(21):2717. doi: 10.3390/healthcare13212717 (PMC12608834; doi:10.3390/healthcare13212717)
Supplement: Supplementary file 1 [file healthcare-13-02717-s001.zip]

Archive with 5 entries (5 files):
- Supplementary Material S1 Standards for Reporting Qualitative Research.pdf
- Supplementary S2 Semi-structured Interview Guide.pdf
- Supplementary S3 ATI (Questionnaire Affinity for Technology).pdf
- Supplementary Table S1CFIR-informed category system.xlsx
- Supplementary Table S2_Analytical_Codebook_Bilingual.xlsx
