# Supplementary material for: Implementation Factors of Digital Health Interventions in Depression Care—The Perspective of Health Professionals
Source: Healthcare (Basel). 2025 Oct 27;13(21):2717. doi: 10.3390/healthcare13212717 (PMC12608834; doi:10.3390/healthcare13212717)
Supplement: Supplementary file 1 [file healthcare-13-02717-s001.zip › Supplementary Table S1CFIR-informed category system.xlsx]

## Sheet: Tabelle1
Table S1. CFIR-informed Category System (adapted from study findings)
CFIR Domain	Main Category	Subcategory	Definition
Process	Implementation planning and preparation	Contextual assessment	Systematic exploration of the organizational and contextual environment to identify needs, barriers, and facilitators prior to implementation.
		Planning	Structured definition of steps, responsibilities, and resources to ensure coordinated implementation of digital health interventions.
		Evaluation and reflection	Ongoing assessment of implementation processes and outcomes to guide improvement and adaptation.
		Preliminary testing	Pilot or small-scale testing of digital interventions before full rollout to assess feasibility and user acceptance.
Outer Setting	External structures and relations	External policies and laws	National and regional policy frameworks, legal regulations, and reimbursement structures that shape implementation feasibility and sustainability.
		Integration of scientific institutions	Collaboration and partnerships with academic or research institutions supporting evidence-based practice and evaluation.
		Partnerships and networks	Cooperation between healthcare organizations and professional associations to foster knowledge exchange and shared learning.
		Education and digital competences	Training initiatives and professional development that enhance digital literacy and technical skills among health professionals.
		Patient needs	Expectations, demands, and acceptance of patients regarding digital health services that influence adoption decisions.
Inner Setting	Organizational prerequisites	Available resources	Access to personnel, time, infrastructure, and funding supporting digital health implementation.
		Structural characteristics	Existing organizational structures and workflows that facilitate or constrain implementation.
		Access to knowledge and information	Internal communication, information flow, and support systems that enable learning and knowledge sharing.
Individuals	Professional roles and engagement	Mid-level leaders	Individuals in intermediate management roles who coordinate between leadership and frontline staff during implementation.
		High-level leaders	Executives and decision-makers responsible for strategic direction and allocation of resources.
		Implementation facilitators	Staff members or project leads actively supporting and coordinating implementation processes.
		Opinion leaders	Influential individuals who shape attitudes and acceptance of digital health interventions among colleagues.
		Experience	Prior experience with digital applications that fosters confidence and competence in their use.
		Intrinsic motivation	Personal engagement, curiosity, and internal drive to use and promote digital health innovations.
