# Supplementary material for: Implementation Factors of Digital Health Interventions in Depression Care—The Perspective of Health Professionals
Source: Healthcare (Basel). 2025 Oct 27;13(21):2717. doi: 10.3390/healthcare13212717 (PMC12608834; doi:10.3390/healthcare13212717)
Supplement: Supplementary file 1 [file healthcare-13-02717-s001.zip › Supplementary Table S2_Analytical_Codebook_Bilingual.xlsx]

## Sheet: Sheet1
Table S2. Analytical_Codebook_Bilingual
CFIR Domain	Category / Subcategory	Definition	Example Quote (German)	Example Quote (English Translation)	Analytical Interpretation
Process	Contextual assessment	Systematic exploration of organizational and contextual conditions before implementation.	„Wir mussten zunächst verstehen, welche Strukturen und Abläufe bereits bestehen.“	“We first had to understand which structures and workflows were already in place.”	Early assessment clarifies needs, barriers, and facilitators and informs realistic implementation planning.
Process	Planning	Structured definition of steps, timelines, responsibilities, and resources for implementation.	„Es war wichtig, Zuständigkeiten klar zu regeln und einen Zeitplan festzulegen.“	“It was important to define responsibilities clearly and set a timeline.”	Clear planning and ownership increase coordination, accountability, and buy‑in.
Process	Evaluation and reflection	Ongoing assessment of processes and outcomes to guide iterative improvement.	„Nach der ersten Phase haben wir gemeinsam besprochen, was gut lief und was angepasst werden muss.“	“After the first phase we jointly discussed what worked well and what needed adjustment.”	Structured reflection enables learning loops and continuous quality improvement.
Process	Preliminary testing	Pilot or small‑scale testing to assess feasibility, usability, and acceptance before full rollout.	„Wir wollten es zunächst im kleinen Rahmen erproben, bevor wir es flächendeckend einsetzen.“	“We wanted to pilot it on a small scale before rolling it out more broadly.”	Piloting reveals practical barriers early and reduces risks at scale.
Outer Setting	External policies and laws	Legal, regulatory, and reimbursement frameworks shaping feasibility and sustainability.	„Die gesetzlichen und vergütungsbezogenen Vorgaben ändern sich häufig und erschweren die Planung.“	“Regulatory and reimbursement rules change frequently and complicate planning.”	Policy volatility introduces uncertainty and affects adoption decisions.
Outer Setting	Integration of scientific institutions	Collaboration with academic partners to support evidence generation and evaluation.	„Durch die Zusammenarbeit mit wissenschaftlichen Einrichtungen bekommen wir Zugang zu aktueller Evidenz.“	“Collaboration with scientific institutions gives us access to up‑to‑date evidence.”	Academic partnerships strengthen credibility and evidence‑based implementation.
Outer Setting	Partnerships and networks	Inter‑organizational cooperation and professional networks facilitating exchange and support.	„Der Austausch mit anderen Einrichtungen hilft uns, Erfahrungen und Lösungen zu teilen.“	“Exchanging with other organizations helps us share experiences and solutions.”	Networks enable shared learning and reduce duplication of effort.
Outer Setting	Education and digital competences	Training and professional development that build digital literacy and confidence.	„Viele Kolleg*innen brauchen Schulungen, um digitale Anwendungen sicher einsetzen zu können.“	“Many colleagues need training to use digital applications confidently.”	Competence building is a prerequisite for safe and sustained use.
Outer Setting	Patient needs	Patient expectations, acceptance, and access shaping organizational priorities.	„Patient*innen fragen gezielt nach digitalen Angeboten, aber nicht alle kommen damit zurecht.“	“Patients actively ask for digital options, but not everyone can handle them well.”	Patient demand drives adoption, yet heterogeneity in abilities requires tailored support.
Inner Setting	Available resources	Access to personnel, time, infrastructure, and funding that support implementation.	„Uns fehlen häufig Zeitressourcen und personelle Kapazitäten für die Einführung.“	“We often lack time and staff capacity for the rollout.”	Resource constraints limit pace and scope of implementation.
Inner Setting	Structural characteristics	Existing organizational structures and workflows affecting integration of DHIs.	„Unsere bestehenden Prozesse sind noch nicht auf digitale Abläufe ausgerichtet.“	“Our existing processes are not yet geared toward digital workflows.”	Legacy structures can hinder alignment with digital processes.
Inner Setting	Access to knowledge and information	Internal communication channels, support, and materials enabling knowledge sharing.	„Informationen zu digitalen Projekten werden teils nur informell weitergegeben.“	“Information about digital projects is sometimes shared only informally.”	Insufficient information flow reduces transparency and coordination.
Individuals	Mid-level leaders	Team leads or coordinators bridging strategic decisions and day‑to‑day practice.	„Teamleitungen sind entscheidend, weil sie zwischen Management und Praxis vermitteln.“	“Team leaders are crucial because they mediate between management and daily practice.”	Mid‑level leaders translate strategy into operational routines.
Individuals	High-level leaders	Executives and decision‑makers providing strategic direction and resources.	„Wenn die Leitung das Projekt unterstützt, zieht das Team eher mit.“	“When top management supports the project, the team is more likely to engage.”	Visible executive support legitimizes change and unlocks resources.
Individuals	Implementation facilitators	Dedicated staff who coordinate tasks, solve issues, and maintain momentum.	„Jemand muss die Fäden zusammenhalten und Ansprechperson sein.“	“Someone needs to connect the dots and act as a point of contact.”	Facilitators ensure continuity, coordination, and problem solving.
Individuals	Opinion leaders	Respected peers who shape attitudes and normalize new practices.	„Wenn angesehene Kolleg*innen überzeugt sind, folgen die anderen eher.“	“If respected colleagues are convinced, others tend to follow.”	Social influence accelerates acceptance and uptake.
Individuals	Experience	Prior exposure to digital tools fostering confidence and competence.	„Mit Vorerfahrung fällt der Einstieg deutlich leichter.“	“With prior experience, getting started is much easier.”	Experience lowers barriers and speeds learning curves.
Individuals	Intrinsic motivation	Personal interest and internal drive to engage with DHIs.	„Mich motiviert, Neues auszuprobieren und Abläufe zu verbessern.“	“I am motivated by trying new things and improving workflows.”	Intrinsic motivation sustains engagement beyond external incentives.
